# Supplementary material for: Improved Adsorption of the Toxic Herbicide Diuron Using Activated Carbon Obtained from Residual Cassava Biomass (Manihot esculenta)
Source: Molecules. 2022 Nov 4;27(21):7574. doi: 10.3390/molecules27217574 (PMC9656765; doi:10.3390/molecules27217574)
Supplement: Supplementary file 1 [file molecules-27-07574-s001.zip]

Archive with 1 entries (1 files):
- molecules-1966982-supplementary.pdf
